# Supplementary material for: Dysfunction of Complementarity Determining Region 1 Encoded by T Cell Receptor Beta Variable Gene Is Potentially Associated with African Swine Fever Virus Infection in Pigs
Source: Microorganisms. 2024 May 30;12(6):1113. doi: 10.3390/microorganisms12061113 (PMC11205859; doi:10.3390/microorganisms12061113)
Supplement: Supplementary file 1 [file microorganisms-12-01113-s001.zip › microorganisms-2988728-Supplementary-05-15-2024/Microorgnism-2988728-Supplementary_tables-05-22-2024.xlsx]

## Sheet: Table S1
Table S1. Genotype identification of the cloned F0 pigs by Sanger sequencing.
Donor cell (Sex)	Pig	Delivery No.	Sex	DNA sequence	Mutation type
-	Fetus	WT01	♀	TGTCGATACCAGTACATCGCGTCGTGGTCCATA//190bp//GCCCATGGGTTCTGGGGCTCACCTGCTCCCAGGA	-
Y6-33 (♀)	Fetus	1	♀	TGTCGATACCAGTACATCGC---------------------------------------------GGGTTCTGGGGCTCACCTGCTCCCAGGA	△209
				TGTCGATACCAGTACATCGC-----------------------------------------------GGTTCTGGGGCTCACCTGCTCCCAGGA	△210
		2		TGTCGATACCAGTACATCGC---------------------------------------------GGGTTCTGGGGCTCACCTGCTCCCAGGA	△209
				TGTCGATACCAGTACATCGC-----------------------------------------------GGTTCTGGGGCTCACCTGCTCCCAGGA	△210
		3		TGTCGATACCAGTACATCGC---------------------------------------------GGGTTCTGGGGCTCACCTGCTCCCAGGA	△209
				TGTCGATACCAGTACATCGC-----------------------------------------------GGTTCTGGGGCTCACCTGCTCCCAGGA	△210
		4		TGTCGATACCAGTACATCGC---------------------------------------------GGGTTCTGGGGCTCACCTGCTCCCAGGA	△209
				TGTCGATACCAGTACATCGC-----------------------------------------------GGTTCTGGGGCTCACCTGCTCCCAGGA	△210
		5		TGTCGATACCAGTACATCGC---------------------------------------------GGGTTCTGGGGCTCACCTGCTCCCAGGA	△209
				TGTCGATACCAGTACATCGC-----------------------------------------------GGTTCTGGGGCTCACCTGCTCCCAGGA	△210
		6		TGTCGATACCAGTACATCGC---------------------------------------------GGGTTCTGGGGCTCACCTGCTCCCAGGA	△209
				TGTCGATACCAGTACATCGC-----------------------------------------------GGTTCTGGGGCTCACCTGCTCCCAGGA	△210
Y5-5 (♂)	Piglet	1	♂	TGTCGATACCAGTACATC----------------------------------------------------------------TGGGGCTCACCTGCTCCCAGGA	△217
				TGTCGATACCAGTACATCGCGTCGTG----------------------------------------------------GGGCTCACCTGCTCCCAGGA	△211
		2		TGTCGATACCAGTACATC----------------------------------------------------------------TGGGGCTCACCTGCTCCCAGGA	△217
				TGTCGATACCAGTACATCGCGTCGTG----------------------------------------------------GGGCTCACCTGCTCCCAGGA	△211
		3		TGTCGATACCAGTACATC----------------------------------------------------------------TGGGGCTCACCTGCTCCCAGGA	△217
				TGTCGATACCAGTACATCGCGTCGTG----------------------------------------------------GGGCTCACCTGCTCCCAGGA	△211
Y6-33 (♀)	Piglet	1	♀	TGTCGATACCAGTACATCGC---------------------------------------------GGGTTCTGGGGCTCACCTGCTCCCAGGA	△209
				TGTCGATACCAGTACATCGC-----------------------------------------------GGTTCTGGGGCTCACCTGCTCCCAGGA	△210
The number after the triangle indicates the deleted DAN sequence

## Sheet: Table S2
Table S2. Information of TRBV27-edited pigs generated by somatic cell nuclear transfer.
Donor cell	Generation	ID	Sex	Weight (g)	Health status	Surrogate mother	Pregnancy Day	Delivery method	Survival Time	ASFV Challenge
Y5-5	F0	Y5-5-1	♂	320	Weak	9170P2	119	Natural	15 day
		Y5-5-2	♂	320	Weak				2 day
		Y5-5-3	♂	390	Stillbirth	B002A6	121	Caesarean	0 day
Y5-5-2	F1	Y5-5-2-01	♂	1220	Live, healthy	P434	118	Natural	Long term survival
		Y5-5-2-02	♂	320	Stillbirth				0 day
		Y5-5-2-03	♂	1660	Live, healthy	P451	119	Natural	Long term survival
		Y5-5-2-04	♂	740	Stillbirth				0 day
		Y5-5-2-05	♂	860	Live, healthy	P501	118	Natural	Long term survival	●
		Y5-5-2-06	♂	680	Live, healthy				Long term survival
		Y5-5-2-07	♂	840	Live, healthy				Long term survival	●
		Y5-5-2-08	♂	980	Live, healthy				Long term survival	●
		Y5-5-2-09	♂	1540	Live, healthy				Long term survival	●
		Y5-5-2-10	♂	840	Live, healthy				Long term survival
		Y5-5-2-11	♂	1220	Live, healthy				Long term survival
		Y5-5-2-12	♂	1100	Live, healthy				Long term survival
		Y5-5-2-13	♂	-	Mummy	P447	119	Natural	0 day
		Y5-5-2-14	♂	1340	Live, healthy				Long term survival
Y6-33	F0	Y6-33-1	♀	320	Weak	9031T2	121	caesarean	3 day
		Y6-33-4	♀	-	Dead fetus	-	-	-	-
Y6-33-4	F1	Y6-33-4-01	♀	1120	Live, healthy	P433	121	Natural	669 day
		Y6-33-4-02	♀	-	Mummy				0 day
		Y6-33-4-03	♀	1380	Live, healthy	P459	121	Natural	641 day
The recloned pigs corresponding to the black dots were used in the African swine fever virus challenge.

## Sheet: Table S3
Table S3. The TRBV27-edited F1 piglets generated by mating of re-cloned F02 male pigs with re-cloned F02 female pigs.
No.	ID	Gender	Birth weight (g)	Health Stauts	Mother	Father	Survival Time
1	G1P01	♂	1100	Live	Y6-33-4-1	Y5-5-2-1	4 day
2	G1P02	♂	1100	Live			0
3	G1P03	♀	1450	Live			15 day
4	G1P04	♂	1450	Live			7 day
5	G1P05	♀	1500	Stillbirth			0
6	G1P06	♀	1500	Stillbirth			0
7	G1P07	♂	900	Stillbirth			0
8	G1P08	♂	1350	Stillbirth			0
9	G1P09	♀	1550	Stillbirth			0
10	G1P10	♀	1700	Live			0
11	G1P11	♂	1250	Stillbirth			0
12	G1P12	♂	1300	Stillbirth			0
13	G1P13	♀	1550	Stillbirth			0

## Sheet: Table S4
Table S4. Clinical signs in TRBV27-edited and wild-type pigs during 10 days of African swine fever virus infection.
Group	Serial number	Clinical signs post infection
		DPI 3	DPI 4	DPI 5	DPI 6	DPI 7	DPI 8	DPI 9	DPI 10
TRVB27-edited pig	1	NO	Poor appetite					Died	-
			Spiritless
			Unable to stand
			Broken skin of testicles and hooves
	2	NO	Poor appetite						Died
			Spiritless
			Loss weight
			Lameness
			Dyspnoea
			Bleeding spots on abdomen
	3	NO	Poor appetite						Died
			Spiritless
			Dyspnoea
			Pallor
	4	NO	Poor appetite					Died	-
			Spiritless
			Loss weight
			Cough
Wild-type pig	1	NO	Poor appetite				Died	-
			Spiritless
	2	NO	Poor appetite					Died	-
			Spiritless
	3	NO	Poor appetite			Died	-
			Spiritless
	4	NO	Poor appetite						Died
			Spiritless
DPI: day post infection.

## Sheet: Table S5
Table S5. Pathological score of major organs and lymphoid tissues in TRBV27-edited and wild-type pigs with infection of African swine fever virus.
Organ	Gross lesion	TRBV27-edited pigs				Wild-type pigs
		1	2	3	4	1	2	3	4
Heart	Hydropericardium, myocardial hemorrhage, yellow staining of coronary, ventricular and atrial stasis	++	++++	+++	+++	++	+++	+++	++
Liver and gall bladder	Hepatic stasis, interstitial hyperplasia, atrophy of gall bladder, haemorrhage of gall bladder	++	++++	++	+++	++	-	+++	++
Spleen	Splenomegaly	+++	+++	+++	++++	++++	++++	++++	+++
Lung	Pulmonary oedema, pulmonary hemorrhage	++	++++	++++	+++	++++	+	+++	+++
Kidney	Renal edema and hemorrhage	++	++++	++	+++	++	+++	+++	+++
Tonsils	Haemorrhage	+++	+++	+++	++	+++	+	+	++
Submandibular lymph nodes	Haemorrhage	++	+++	++	+++	++	++	+	++
Inguinal lymph nodes	Haemorrhage	-	-	++	++	+	+	+	+
Mesenteric lymph nodes	Haemorrhage	+++	++	+++	+++	-	++	+	++
Bronchial lymph nodes	Haemorrhage	++	+++	++++	+++	+++	++++	++++	+++
Hepatogastric lymph nodes	Haemorrhage	++++	++++	++++	++++	+++	++++	++++	++++
No obvious change (-); mild (+), moderate (++/+++), and severe (++++) lesions.
